# Supplementary material for: hnRNPH2 as an Inhibitor of Chicken MDA5-Mediated Type I Interferon Response: Analysis Using Chicken MDA5–Host Interactome
Source: Front Immunol. 2020 Oct 6;11:541267. doi: 10.3389/fimmu.2020.541267 (PMC7573076; doi:10.3389/fimmu.2020.541267)
Supplement: Supplementary file 2 [file Table_1.XLSX]

## Sheet: Elution Group
Supplementary Table S1 | Chicken proteins identified by LC/MS.
Proteins identified in GST-Pulldown group (deduction of proteins in control)
Name	# Proteins	# Unique Peptides	# Peptides	# PSMs	# AAs	MW [kDa]	calc. pI
IFIH1	1	23	23	72	1102	124.955	7.10791
MYH9	10	19	19	19	1959	226.363	5.56689
HSPA8	6	8	17	27	646	70.8272	5.51611
ATP5A1W	11	8	8	10	553	59.9906	8.96826
HSPA9	3	8	8	9	675	73.1168	6.43018
HSPA4L	3	8	8	8	843	94.6755	5.51611
DDB1	2	7	7	8	1139	126.567	5.18604
HSP70	3	6	15	29	634	69.8698	5.85889
SLC25A6	10	5	5	5	298	32.7271	9.71533
GSN	5	5	5	5	778	85.7782	6.31592
COPA	2	5	5	5	1224	138.434	7.59131
TPM1	14	4	7	7	284	32.9398	4.77979
GAPDH	8	4	4	4	293	31.4139	7.86963
IFIT5	1	4	4	4	479	56.2967	5.78271
RPS4	7	4	4	4	263	29.5761	10.1548
NCL	2	4	4	4	691	75.3543	4.91943
NSF	2	4	4	4	740	82.1246	6.81494
IQGAP3	4	4	4	4	1658	189.507	6.44287
HSPA5	2	3	5	7	652	71.9743	5.22412
TPM3	11	3	6	6	248	28.8377	4.75439
TPM2	7	3	5	5	248	28.5305	4.66553
TPM4	7	3	5	5	253	29.3059	4.62744
PGRMC1	3	3	3	3	96	11.0394	5.2749
RAB7A	3	3	3	3	207	23.4889	7.63525
ACAT1	1	3	3	3	421	44.0619	9.0415
HSP90AB1	10	3	3	3	694	79.9688	5.33838
HSP90B1	3	3	3	3	790	91.1571	5.05908
RPS8	4	3	3	3	159	18.2728	9.80322
LANCL1	3	3	3	3	339	38.4682	7.6792
RPS23	3	3	3	3	143	15.7977	10.4917
RUVBL1	2	3	3	3	456	50.1483	6.41748
CCT3	2	3	3	3	547	60.6365	7.09326
PSMD11	1	3	3	3	422	47.377	6.3667
RPL9	3	3	3	3	157	17.9627	10.3892
TCP1	5	3	3	3	512	55.8032	5.87158
COPG1	4	3	3	3	610	67.6983	4.94482
TUBA4B	3	2	8	9	448	49.9624	5.05908
TUBA3E	10	2	8	9	414	46.1307	5.12256
UBB	14	2	2	3	305	34.3475	7.53271
RAP1A	3	2	2	2	184	20.9877	6.66846
ARF4	2	2	3	4	180	20.4996	5.68115
CTNNB1	6	2	2	2	216	23.5274	4.60205
RAB2A	1	2	2	2	212	23.5068	6.39209
CCT8	8	2	2	2	205	22.1582	4.97021
RPL23	3	2	2	2	102	10.4417	10.6382
RPS3	4	2	2	3	149	16.3509	10.2134
RPL5	5	2	2	2	247	27.7551	9.12939
HSPB1	2	2	2	2	194	21.8131	6.69775
CDC42	3	2	2	2	191	21.2969	6.03662
RHOA	6	2	2	2	166	19.0458	5.65576
RPL12	4	2	2	2	130	14.1486	9.67139
RPL30	2	2	2	2	94	10.4804	9.24658
RPS14	3	2	2	2	68	7.3151	12.0005
MYL12B	6	2	2	2	100	11.5915	4.44971
MYL6	7	2	2	2	151	16.9591	4.52588
LRRC59	4	2	2	2	306	34.8786	9.31982
ARPC4	1	2	2	2	168	19.6934	8.42627
HSPB9	1	2	2	2	193	20.7425	5.60498
RPS3A	3	2	2	2	227	25.7924	9.40771
H4-I	2	2	2	2	103	11.3604	11.356
DARS	4	2	2	2	468	53.3633	6.59521
ARCN1	2	2	2	2	510	57.1343	6.07471
SLC25A3	3	2	2	2	270	30.3768	9.49561
RPS25	4	2	2	2	85	9.32819	9.80322
SERPINH1	1	2	2	2	405	45.6535	8.71924
PSMC6	4	2	2	2	209	23.6676	8.71924
LMNA	1	2	2	2	657	73.1204	6.94678
RPN1	5	2	2	2	475	54.5121	6.771
RPL24	2	2	2	2	157	17.78	11.2534
EEF2	9	2	2	2	429	47.8034	6.48096
MVP	3	2	2	2	435	46.9057	5.97314
RACK1	7	2	2	2	220	24.2261	7.63525
DHRS7	1	2	2	2	336	37.6968	9.1001
CCT2	3	2	2	2	535	57.3791	6.27783
PSMC2	2	2	2	2	372	41.7345	5.2749
RAN	4	2	2	2	216	24.4117	7.88428
RPL31	3	2	2	2	113	12.917	10.2134
CCT6A	1	2	2	2	530	57.6085	6.81494
HERC4	4	2	2	2	755	86.2264	6.39209
HSD17B10	4	2	2	2	260	27.1545	8.80713
CCT7	6	2	2	2	367	40.3675	5.8208
MCAM	4	2	2	2	583	64.2504	7.69385
ACTA1	17	1	6	12	374	41.5898	5.46533
TUBA4A	9	1	7	7	448	49.9384	5.05908
TUBB4B	17	1	8	12	445	49.843	4.85596
GSTAL2	5	1	5	6	221	25.2064	8.22119
TPM1	7	1	4	4	245	28.3435	4.67822
RAB10	28	1	3	4	200	22.5686	8.38232
TUBAL3	3	1	4	4	459	51.2141	5.07178
RAB1A	27	1	3	4	205	22.6934	6.21436
RAB6A	26	1	2	3	205	23.0577	5.8335
KRT7	11	1	2	2	352	38.9608	5.08447
CD99	1	1	1	1	176	18.187	4.99561
CANX	1	1	1	1	601	68.326	4.55127
DLST	3	1	1	1	461	49.2776	9.01221
RAB5A	2	1	1	1	215	23.5268	8.1333
RPL27A	4	1	1	1	57	6.15153	10.0815
BSG	4	1	1	1	212	23.3407	6.22705
RPLP1	2	1	1	1	90	8.62342	4.64014
SDR16C5	1	1	1	1	305	33.5928	8.93896
RPL26L1	5	1	1	1	104	12.4337	11.063
STAT1	2	1	1	1	736	84.6303	7.06396
RPS28	1	1	1	1	69	7.8362	10.6968
TMEM33	1	1	1	1	251	28.2569	9.70068
PSMC1	3	1	1	1	277	31.1222	5.16064
TUFM	1	1	1	1	352	38.2262	8.76318
RPLP0	2	1	1	1	269	29.2371	5.5415
RPL11	5	1	1	1	62	6.94149	8.35303
RPS16	2	1	1	1	87	9.61733	10.77
EIF3L	3	1	1	1	164	19.2019	8.11865
GSTA2	2	1	1	1	166	18.9279	8.82178
PDGFRB	1	1	1	1	1090	122.327	5.23682
RPS24	4	1	1	1	108	12.3278	10.5503
PSMC5	1	1	1	1	411	46.1432	7.54736
BNAS1	1	1	1	1	237	26.696	8.83643
PSMD1	3	1	1	1	955	105.983	5.36377
PSMC3	1	1	1	1	422	47.1684	5.22412
RPS10	2	1	1	1	139	15.9624	10.1255
LSS	2	1	1	1	676	76.921	6.25244
PSMD14	1	1	1	1	310	34.5446	6.45557
HNRNPH2	9	1	1	1	199	20.8432	5.42725
RPL8	3	1	1	1	151	16.2978	10.8872
NUBP2	1	1	1	1	272	29.3403	6.07471
RPLP2	3	1	1	1	82	9.14653	4.41162
RPL19	4	1	1	1	129	14.5085	9.67139
MXRA7	1	1	1	1	241	26.8729	4.38623
RPS11	2	1	1	1	79	9.48013	10.6528
NPM1	3	1	1	1	283	31.3844	4.729
ACAD9	1	1	1	1	614	67.592	8.03076
EIF3F	2	1	1	1	322	34.6427	5.93506
VMA21	1	1	1	1	102	11.5408	7.23975
PSMD12	1	1	1	1	456	52.9746	6.66846
RPS15A	3	1	1	1	80	9.10483	9.30518
LMAN2	2	1	1	1	198	22.363	6.20166
SCAMP2	1	1	1	1	333	36.9456	7.31299
EIF3A	2	1	1	1	839	99.8055	8.08936
SNRPB	1	1	1	1	240	24.5716	11.1948
DNM1	1	1	1	1	865	97.174	7.75244
ASNS	3	1	1	1	288	33.5091	6.13818
DDX5	6	1	1	1	247	27.2793	9.5249
NSDHL	2	1	1	1	206	22.7797	8.1333
PDCD6	2	1	1	1	110	12.8342	5.0083
COPZ1	3	1	1	1	98	11.011	6.06201
HNRNPU	1	1	1	1	842	91.5534	5.93506
CCT4	4	1	1	1	459	49.6555	6.78564
RARS	3	1	1	1	589	67.3158	6.80029
RPL22	2	1	1	1	83	9.21285	9.92041
UGT2A3	1	1	1	1	529	60.6036	7.00537
THY1	3	1	1	1	160	17.9613	7.7085
RPL13	3	1	1	1	159	18.13	11.1655
PABPC1	3	1	1	1	480	53.2892	9.80322
RPS7	2	1	1	1	194	22.0983	10.0962
ATP5MF	2	1	1	1	79	9.22487	10.2427
PSMD2	1	1	1	1	908	99.9506	5.26221
FKBP5	1	1	1	1	446	50.0672	6.21436
ACOT9	2	1	1	1	423	48.3101	7.97217
PRDX1	2	1	1	1	100	11.302	8.63135
RSU1	3	1	1	1	183	20.8891	9.0415
RPL4	12	1	1	1	233	25.8466	11.4146
KIF5C	2	1	1	1	957	109.394	6.25244
PRPF8	1	1	1	1	2335	273.459	8.82178
DDOST	4	1	1	1	321	34.6647	5.19873
ETF1	3	1	1	1	437	49.0002	5.70654
RBBP4	2	1	1	1	425	47.6261	4.89404
MYO1C	4	1	1	1	1015	117.447	9.18799
RPS13	4	1	1	1	107	12.0268	10.5796
DDX39B	1	1	1	1	428	48.9719	5.66846
LOC107055485	5	1	1	1	91	10.6017	9.78857
PRDX3	4	1	1	1	101	11.2059	5.79541
ERGIC1	2	1	1	1	198	22.2362	8.77783
PPIA	1	1	1	1	165	17.7987	8.08936
rbf	1	1	1	1	71	8.33353	8.36768
RPS2	4	1	1	1	79	8.69823	8.00146
SEC61B	1	1	1	1	96	10.0081	11.561
EPRS	1	1	1	1	1601	179.751	7.73779
CAPZA1	6	1	1	1	261	29.9609	6.72705
QARS	3	1	1	1	147	16.4155	5.93506
RPS17	3	1	1	1	64	7.52524	11.0776
LRPPRC	2	1	1	1	265	29.5016	6.15088
PSMB2	4	1	1	1	84	9.45305	7.34229
TOR1AIP1	1	1	1	1	406	44.9822	7.59131
COPB2	2	1	1	1	525	59.0973	5.70654
SLIRP	2	1	1	1	89	10.4402	8.66064
ATP1A1	3	1	1	1	1019	112.259	5.52881
ITGB2	2	1	1	1	773	85.4098	5.71924
ENDOD1	1	1	1	1	480	52.5082	5.92236
ITGB1	3	1	1	1	801	88.342	5.2749
CNP	2	1	1	1	420	47.2214	9.01221
MRPL12	2	1	1	1	181	19.656	10.1694
LMNB2	2	1	1	1	600	67.9105	5.2749
HOMER1	2	1	1	1	355	40.2964	5.74463
DYNC1H1	3	1	1	1	4511	516.28	6.23975
ITPR3	1	1	1	1	2675	305.795	6.48096
GOSR2	1	1	1	1	212	24.7228	8.14795
ATP5F1	1	1	1	1	255	28.5836	9.18799
HADHA	2	1	1	1	769	83.0195	9.1001
RETSAT	2	1	1	1	613	67.8537	9.21729
COPE	1	1	1	1	308	34.3471	5.13525
ANXA2	1	1	1	1	339	38.6159	7.32764
TUBA1A1	6	0	8	11	423	47.2093	5.30029

## Sheet: Different bands Group
Proteins identified in Different bands from silver stain group
Name	Coverage	# Proteins	# Unique Peptides	# Peptides	# PSMs	# AAs	MW [kDa]	calc. pI
IFIH1	23.14	1	31	31	75	1102	124.955	7.10791
HSPA8	60.53	7	20	34	65	646	70.8272	5.51611
HSP70	46.06	3	18	32	60	634	69.8698	5.85889
VIM	38.04	17	16	16	20	460	53.1827	5.21143
EEF1A	43.29	22	14	14	70	462	50.1251	9.01221
HPGDS	44.22	3	10	10	12	199	22.7159	7.28369
ACTB	61.33	20	9	19	44	375	41.7097	5.47803
GAPDH	43.29	8	9	9	15	298	31.7193	8.38232
ATP5A1W	19.92	11	9	9	9	517	56.0585	8.5874
DDX39B	24.07	1	6	6	8	428	48.9719	5.66846
DDX5	13.11	6	6	6	7	595	66.6946	8.76318
KPNB1	6.55	1	5	5	7	1099	119.865	6.06201
GSTM2	37.27	3	5	7	9	220	25.8532	7.23975
DYNC1H1	2.22	3	5	5	6	4511	516.28	6.23975
CLTC	6.87	2	5	5	5	1675	191.489	5.74463
ATP5F1B	10.88	5	5	5	5	533	56.5937	5.65576
GSTAL1	19.91	5	5	5	5	221	25.3306	8.646
RAB1A	21.95	35	5	5	5	205	22.6934	6.21436
Tublulin b7	44.82	12	4	13	19	444	49.639	4.89404
HSP90AA1	16.97	5	4	9	13	719	83.0101	5.12256
SNRNP200	3.65	2	4	4	5	2136	244.389	6.11279
GST	28.31	1	4	6	7	219	25.4328	7.29834
EEF2	13.46	9	4	4	4	654	72.658	6.1001
PTBP1	13.31	3	4	4	4	526	56.6793	9.31982
CBR1	21.01	1	4	4	5	276	30.3068	8.04541
HSPA9	7.85	3	4	5	5	675	73.1168	6.43018
RPS4	16.73	7	4	4	5	263	29.5761	10.1548
PRPF8	3.51	1	4	4	4	2335	273.459	8.82178
SF3B1	5.02	1	4	4	6	1296	145.113	7.02002
ACTC1	41.64	17	3	13	27	377	41.9919	5.38916
EIF4A2	22.65	7	3	6	10	362	41.2332	5.64307
HSP90AB1	15.42	5	3	8	10	694	79.9688	5.33838
RPS14	34.44	4	3	3	12	151	16.2625	10.0522
HSPA5	10.12	2	3	5	12	652	71.9743	5.22412
PSMD1	10.47	3	3	3	3	955	105.983	5.36377
CCT2	10.09	3	3	3	3	535	57.3791	6.27783
API5	8.22	1	3	3	3	523	58.5726	7.38623
KRT75L4	5.12	5	3	4	4	547	61.3736	6.87354
DDX3X	5.53	1	3	3	3	651	72.0046	6.99072
GSN	4.84	5	3	3	3	744	82.4113	6.18896
RPS7	21.65	2	3	3	3	194	22.0983	10.0962
RPL26L1	24.04	6	3	3	3	104	12.4337	11.063
GSTA2	16.27	3	3	3	3	166	18.9279	8.82178
ANXA2	8.26	2	3	3	3	339	38.6159	7.32764
IFIT5	5.85	1	3	3	3	479	56.2967	5.78271
HNRNPK	24.01	7	2	7	12	404	44.4583	7.00537
Tublulin b1	28.76	14	2	9	12	445	49.8769	4.89404
KRTC42L	7.01	5	2	5	9	499	53.9651	4.98291
LOC426023	10.63	4	2	2	3	301	31.9856	8.36768
SMC3	2.97	2	2	2	3	1213	140.94	6.87354
XPO1	3.08	1	2	2	3	1071	123.077	6.11279
ENO1	21.39	11	2	2	3	173	19.1538	7.6792
RPL9	21.35	3	2	2	3	192	21.8218	10.0815
ETF1	10.98	3	2	2	3	437	49.0002	5.70654
PKM	5.54	3	2	2	4	523	57.3084	8.26514
RBM39	9.32	1	2	2	3	365	39.6331	6.55127
RPS3A	7.93	3	2	2	3	227	25.7924	9.40771
CNOT1	1.64	1	2	2	2	2376	266.644	7.12256
MYH9	2.04	10	2	2	3	1960	226.65	5.59229
EIF4A3	16.97	8	2	4	4	389	44.492	6.45557
NUP205	2.04	2	2	2	2	2014	228.186	6.1001
KRT5	5.31	4	2	3	3	584	61.1455	8.83643
CCT6A	5.66	2	2	2	3	530	57.6085	6.81494
RPL8	22.11	2	2	2	2	95	10.6348	10.6675
RPL3	8.83	7	2	2	2	351	39.6923	10.2134
RPL4	10.46	13	2	2	2	306	34.5395	10.8433
HNRNPU	5.23	1	2	2	2	842	91.5534	5.93506
CCT5	8.69	2	2	2	3	541	59.6769	5.74463
ARF1	21.13	13	2	2	2	142	16.2816	9.5542
EIF3A	4.05	2	2	2	2	839	99.8055	8.08936
RPS23	60.32	3	2	2	2	63	6.83671	9.30518
CPSF2	6.01	1	2	2	2	782	88.6397	5.12256
DDX19B	6.89	6	2	2	2	479	53.8677	6.15088
TOP2B	2.95	2	2	2	3	1627	183.131	8.35303
RPS3	17.05	4	2	2	2	129	14.4478	10.6675
TPM1	13.61	34	2	2	2	169	19.6435	9.24658
RPS6	13.74	5	2	2	2	182	20.7963	10.4038
TCP1	10.94	3	2	2	2	512	55.8032	5.87158
RPL27	28.57	7	2	2	2	105	11.7905	10.2866
EIF3K	14.22	2	2	2	2	218	25.1136	5.0083
HSPB9	13.99	1	2	2	2	193	20.7425	5.60498
UBB	23.61	14	2	2	2	305	34.3475	7.53271
LANCL1	6.78	2	2	2	2	339	38.4682	7.6792
EIF2S1	6.35	1	2	2	2	315	36.1555	5.13525
H2A2BL	12.7	14	2	2	2	126	13.4986	11.0483
H4-I	17.48	2	2	2	2	103	11.3604	11.356
RPL18A	12.5	4	2	2	2	176	20.797	10.8286
HNRNPH2	11.91	7	2	2	2	361	39.0575	7.66455
EIF3L	10.82	3	2	2	2	564	66.6404	6.34131
EEF1B2	8.04	4	2	2	2	224	24.7024	4.77979
TUBA1A1	53.88	16	1	16	22	451	50.1196	5.05908
TUBA1A1	53.88	13	1	16	22	451	50.1036	5.05908
TUBA4A	44.2	5	1	13	19	448	49.9384	5.05908
TUBB4B	31.46	12	1	10	15	445	49.843	4.85596
Tubulin b4	26.73	8	1	7	12	449	50.3883	4.97021
HNRNPKL	26.17	3	1	6	9	405	44.6344	7.00537
Tubulin b5	12.11	4	1	4	6	446	49.9391	4.88135
KRT6A	6.14	5	1	4	5	521	56.8546	8.26514
H3-I	23.53	1	1	1	2	136	15.3785	11.2681
U2SURP	2.08	3	1	1	2	961	109.92	8.35303
PRPF19	7.19	4	1	1	2	487	53.0421	6.60986
LOC107055485	17.58	5	1	1	2	91	10.6017	9.78857
EFTUD2	2.16	1	1	1	2	972	109.408	4.99561
PRPF40A	1.75	2	1	1	2	856	97.3026	7.02002
TRIP12	1.22	4	1	1	2	1972	218.332	8.22119
RPS2	9.24	3	1	1	2	184	19.8566	10.1255
SMARCAD1	2.59	1	1	1	1	1041	117.94	6.62451
RPS15A	14	2	1	1	2	100	11.4702	10.1548
ELAVL1	7.36	1	1	1	2	326	36.0801	8.93896
CCT7	4.04	3	1	1	2	544	59.4208	6.31592
CSE1L	2.27	1	1	1	1	971	110.366	5.61768
SMU1	7.39	2	1	1	2	352	39.2717	8.25049
SNRNP40	11.81	2	1	1	1	288	31.9808	7.1958
RBBP7	5.66	2	1	1	1	424	47.6733	4.94482
KPNA1	6.13	1	1	1	1	538	60.1564	5.0083
GCN1	0.75	1	1	1	1	2655	291.47	7.18115
INTS7	2.39	2	1	1	1	961	106.423	8.08936
SNRPA1	9.8	1	1	1	1	255	28.3972	8.74854
EIF3H	9.92	3	1	1	1	252	29.3699	7.97217
RBBP4	7.29	2	1	1	2	425	47.6261	4.89404
SNRPE	28.09	2	1	1	1	89	10.3223	7.21045
INTS1	0.82	1	1	1	1	2196	246.424	5.98584
COPB1	2.1	1	1	1	2	953	107.053	5.99854
RPL7A	10.67	6	1	1	1	225	25.5152	10.3892
RPS10	10.79	2	1	1	1	139	15.9624	10.1255
MCM6	7.96	3	1	1	1	289	32.8098	6.78564
STT3A	2.7	1	1	1	1	705	80.5429	7.98682
ESRRG	5.29	6	1	1	1	435	48.5463	7.23975
CUL5	3.43	3	1	1	1	759	88.228	7.48877
ILF2	10.75	11	1	1	1	214	23.4108	5.96045
PRKACB	6.21	5	1	1	1	338	39.3422	8.55811
RBM8A	15	2	1	1	1	160	18.1518	4.93213
HNRNPA2B1	4.58	1	1	1	1	349	36.9624	8.646
XPO4	1.65	2	1	1	1	1154	130.173	5.08447
SEC23B	3	2	1	1	1	767	86.2576	6.72705
PDCD11	1.47	1	1	1	1	1837	206.008	8.6167
FXR1	5.64	7	1	1	1	319	35.2223	6.02393
DDX6	3.11	1	1	1	1	483	54.3833	8.66064
SMARCA5	1.45	1	1	1	1	1038	120.513	8.08936
CANX	3.16	1	1	1	1	601	68.326	4.55127
RPL37A	32.73	3	1	1	1	55	6.1523	10.6235
EIF3I	6.45	5	1	1	1	186	20.7711	5.73193
EHD3	3.8	2	1	1	1	368	42.0631	8.39697
FEN1	4.46	1	1	1	1	381	42.9562	8.11865
RUVBL1	3.07	1	1	1	1	456	50.1483	6.41748
CAP1	3.26	1	1	1	1	552	59.061	8.06006
H3F3C	23.53	3	1	1	1	136	15.3025	11.2681
MSH2	2.23	1	1	1	1	942	104.837	5.80811
SSR3	14.44	1	1	1	1	187	21.2033	9.64209
TARDBP	5.8	2	1	1	1	414	44.5313	6.43018
RPS15	47.37	3	1	1	1	57	6.30228	9.77393
RBM25	2.33	1	1	1	1	817	96.8205	6.02393
PRPF38B	3.9	1	1	1	1	436	52.6773	10.8872
RPL23	22.22	4	1	1	1	81	8.89379	10.1401
CCT3	7.68	1	1	1	1	547	60.6365	7.09326
RPL5	7.29	5	1	1	1	247	27.7551	9.12939
PRKAR1A	6.28	1	1	1	1	382	43.3231	5.35107
NAT10	2.12	2	1	1	1	991	112.274	8.55811
RPS24	11.11	4	1	1	1	108	12.3278	10.5503
HDAC2	2.83	7	1	1	1	424	47.67	5.2749
HNRNPA0	5.21	1	1	1	1	307	30.7808	9.34912
EIF2B	7.49	1	1	1	3	334	38.4124	5.79541
NOP56	2.24	1	1	1	1	535	59.7948	9.1001
SMARCA2	0.84	3	1	1	1	1548	176.63	7.81104
MCM2	2.15	1	1	1	1	929	105.021	5.56689
SF3B6	11.2	1	1	1	1	125	14.5756	9.37842
RPS8	9.43	3	1	1	1	159	18.2728	9.80322
CNN3	7.02	2	1	1	1	285	31.5285	7.21045
RPLP0	8.18	2	1	1	1	269	29.2371	5.5415
SERPINH1	2.72	1	1	1	1	405	45.6535	8.71924
FAT4	0.48	1	1	1	1	4136	448.077	4.7417
RHOGL	1.34	1	1	1	1	1860	211.669	5.09717
RPL31	7.96	2	1	1	1	113	12.917	10.2134
MXRA7	4.98	1	1	1	1	241	26.8729	4.38623
LDHA	3.61	2	1	1	1	332	36.4792	7.89893
RPL14	9.76	3	1	1	1	123	14.3308	10.4624
TOP2A	0.8	5	1	1	1	1497	168.397	8.96826
PSMB2	22.62	4	1	1	1	84	9.45305	7.34229
RPS17	28.21	2	1	1	1	78	8.92068	5.49072
DRG1	4.43	3	1	1	1	316	35.0607	7.97217
EIF3G	4.96	1	1	1	1	262	28.6865	7.66455
KRT15	1.63	3	1	1	1	429	47.8458	5.19873
DDX18	1.99	2	1	1	1	452	50.017	7.78174
PARP1	1.8	2	1	1	1	1000	112.136	8.71924
GLYR1	3.82	4	1	1	1	498	54.28	9.17334
ABCE1	6.49	5	1	1	1	154	17.5242	8.104
43719	7.72	4	1	1	1	311	34.2002	6.3667
DDX21	1.59	1	1	1	1	693	77.1366	9.27588
STRBP	4.07	5	1	1	1	270	28.5286	9.53955
SRSF3	8.54	6	1	1	1	164	19.3179	11.6489
NELFCD	9.81	2	1	1	3	265	29.7314	4.50049
TUFM	2.84	1	1	1	1	352	38.2262	8.76318
TNPO1	1.01	3	1	1	1	890	101.234	5.0083
EI24	2.11	3	1	1	1	284	32.5722	8.66064
TMX4	2.79	1	1	1	1	323	35.3835	4.44971
PABPC1	1.88	5	1	1	1	480	53.2892	9.80322
HBZ	9.21	8	1	1	1	76	8.49847	7.38623
RPL13	6.92	3	1	1	1	159	18.13	11.1655
RPL19	8.33	5	1	1	1	108	13.3886	10.8286
PAMR1	0.83	2	1	1	1	721	80.6558	7.31299
KIF21A	0.5	6	1	1	1	1593	178.405	6.39209
PDIA3	2.18	1	1	1	1	505	56.1465	6.02393
HSPD1	3.84	1	1	1	1	573	60.9344	5.87158
LONP1	0.64	2	1	1	1	932	103.581	6.58057
SF3A3	6.87	3	1	1	1	451	52.5772	5.19873
GCC2	0.36	1	1	1	1	1686	195.312	5.07178

## Sheet: Overlap
Proteins identified in both Elution and Different bands Group
Name
RPS17
ANXA2
RPL23
RPS2
PSMD1
TUBA4A
RPL19
EEF2
DDX5
UBB
RPLP0
GSN
TCP1
SERPINH1
PSMB2
RPS7
RBBP4
HSP70
CANX
PABPC1
H4-I
RPS10
RUVBL1
RPS23
IFIH1
TUBB4B
RPL8
RAB1A
ATP5A1W
EIF3A
RPL5
HSPA9
TPM1
RPS15A
GSTA2
DDX39B
RPL31
TUBA1A1
IFIT5
RPS3A
MXRA7
HSPA5
HNRNPH2
LOC107055485
PRPF8
CCT2
MYH9
GAPDH
TUFM
RPS3
RPS14
RPS24
HNRNPU
HSP90AB1
DYNC1H1
CCT3
RPL26L1
CCT6A
HSPA8
HSPB9
RPL9
RPS4
EIF3L
LANCL1
ETF1
RPS8
RPL4
RPL13
CCT7
KRTC42L
